# Supplementary material for: Optimizing Microsatellite Marker Panels for Genetic Diversity and Population Genetic Studies: An Ant Colony Algorithm Approach with Polymorphic Information Content
Source: Biology (Basel). 2023 Sep 25;12(10):1280. doi: 10.3390/biology12101280 (PMC10604496; doi:10.3390/biology12101280)
Supplement: Supplementary file 1 [file biology-12-01280-s001.zip]

Archive with 3 entries (3 files):
- Figure S1-S4.pdf
- File S1.zip
- Tables S1-S5.pdf
